# Supplementary material for: Latent Human Cytomegalovirus Infection Activates the STING Pathway but p-IRF3 Translocation Is Limited
Source: Viruses. 2025 Aug 12;17(8):1109. doi: 10.3390/v17081109 (PMC12390657; doi:10.3390/v17081109)
Supplement: Supplementary file 1 [file viruses-17-01109-s001.zip]

Archive with 1 entries (1 files):
- viruses-3672478-supplementary.pdf
